# Supplementary material for: Validity and Reliability of POM-Checker for Measuring Shoulder Range of Motion in Healthy Participants: A Pilot Single-Center Comparative Study
Source: Methods Protoc. 2023 Nov 27;6(6):114. doi: 10.3390/mps6060114 (PMC10745328; doi:10.3390/mps6060114)
Supplement: Supplementary file 1 [file mps-06-00114-s001.zip]

Archive with 1 entries (1 files):
- mps-2605079-supplementary.pptx
